# Supplementary material for: Sprouty1 is a broad mediator of cellular senescence
Source: Cell Death Dis. 2024 Apr 26;15(4):296. doi: 10.1038/s41419-024-06689-4 (PMC11053034; doi:10.1038/s41419-024-06689-4)
Supplement: Supplementary file 4 — Supplemental Table 1 [file 41419_2024_6689_MOESM4_ESM.xlsx]

## Sheet: Sheet1
Supplemental Table 1. List of antibodies used in this study
Antibody	Supplier	Catalog #
Spry1 (D9V6P)	Cell Signaling	13013
Spry1 (D9V6I)	Cell Signaling	12993
Phospho-Akt (Ser473)	Cell Signaling	4060
Spry2	Sigma-Aldrich	S1444
Beta-Actin	Santa Cruz	sc-1616
Phospho-ERK 1/2 (Thr202/Tyr204)	Biolegend	675502
Phospho-p38 MAPK(Thr180/Tyr182)	Biolegend	903501
HA	Roche	11867423001 (3F10)
Phospho-p70 S6 Kinase (Thr389)	Cell Signaling	9205
p53 (DO-1)	Santa Cruz	sc-126
Phospho-p53 (Ser15)	Cell Signaling	9284
Phospho-Chk1 (Ser345)	Cell Signaling	2348
Phospho-MAPKAPK2	Santa Cruz	sc-293140
p21	Millipore	05-345
ERK	BD Transduction	610124
p38	Cell Signaling	1679212
Akt	Santa Cruz	sc-1618
