# Supplementary material for: Sprouty1 is a broad mediator of cellular senescence
Source: Cell Death Dis. 2024 Apr 26;15(4):296. doi: 10.1038/s41419-024-06689-4 (PMC11053034; doi:10.1038/s41419-024-06689-4)
Supplement: Supplementary file 5 — Supplemental Table 2 [file 41419_2024_6689_MOESM5_ESM.xlsx]

## Sheet: Hoja1
Supplemental Table 2. List of primers for RT-qPCR used in this study
Species	Primer name	Target gene	Sequence 5'-3'
Mouse	Spry1 F	Spry1	CTCTGCGGGCTAAGGAGC
Mouse	Spry1 R	Spry1	ACGCCGGCTGATCTTGC
Mouse	p21Cip1 F	Cdkn1a	TTGCCAGCAGAATAAAAGGTG
Mouse	p21Cip1 R	Cdkn1a	TTTGCTCCTGTGCGGAAC
Mouse	Actin F	Actb	TTCTTTGCAGCTCCTTCGTT
Mouse	Actin R	Actb	ATGGAGGGGAATACAGCCC
Mouse	p19 Arf F	Cdkn2a	CGTGAACATGTTGTTGAGGC
Mouse	p19 Arf R	Cdkn2a	GCAGAAGAGCTGCTACGTGA
Mouse	p16 Ink4a F	Cdkn2a	CCCAACGCCCCGAACT
Mouse	p16 Ink4a R	Cdkn2a	GCAGAAGAGCTGCTACGTGAA
Mouse	Vimentin F	Vim	TCCACTTTCCGTTCAAGGTC
Mouse	Vimentin R	Vim	AGAGAGAGGAAGCCGAAAGC
Mouse	Endothelin 1 F	Edn1	ACTCCATTCTCAGCTCCGGT
Mouse	Endothelin 1 R	Edn1	TCCCGTGATCTTCTCTCTGC
Mouse	p15 Ink4b F	Cdkn2b	GATCCCAACGCCCTGAAC
Mouse	p15 Ink4b R	Cdkn2b	TGGTAAGGGTGGCAGGGT
Mouse	p27 Kip1 F	Cdkn1b	GTGGACCAAATGCCTGACTC
Mouse	p27 Kip1 R	Cdkn1b	TTCTTCTGTTCTGTTGGCCC
Human	SPRY2 F	SPRY2	TTGCACATCGCAGAAAGAAG
Human	SPRY2 R	SPRY2	GAAGTGTGGTCACTCCAGCA
Human	ACTIN F	ACTB	GCACAGAGCCTCGCCTT
Human	ACTIN R	ACTB	GTTGTCGACGACGAGCG
Human	p21 CIP1 F	CDKN1A	AGTCAGTTCCTTGTGGAGCC
Human	p21 CIP1 R	CDKN1A	CATGGGTTCTGACGGACAT
Human	p16 INK4A F	CDKN2A	GTTACGGTCGGAGGCCG
Human	p16 INK4A R	CDKN2A	GTGAGAGTGGCGGGGTC
